# Supplementary material for: Clinical and molecular landscape of metastatic extramammary Paget’s disease
Source: Oncologist. 2025 Jul 28;30(9):oyaf235. doi: 10.1093/oncolo/oyaf235 (PMC12422315; doi:10.1093/oncolo/oyaf235)
Supplement: oyaf235_Supplementary_Data [file oyaf235_supplementary_data.zip]

Archive with 5 entries (5 files):
- EMPD_Suppl_Figure1_Watanabe_rv.tif
- EMPD_Suppl_Figure2_Watanabe_rv.tif
- EMPD_Suppl_Figure3_Watanabe_rv.tif
- EMPD_Suppl_Figure4_Watanabe_rv.tif
- EMPD_Suppl_Table_Watanabe.docx
